# Supplementary material for: Eco-Friendly Approach for the Construction of Superhydrophobic Coating on Stainless Steel Metal Based on Biological Metal–Organic Framework and Its Corrosion Resistance Performance
Source: Materials (Basel). 2023 Jun 30;16(13):4728. doi: 10.3390/ma16134728 (PMC10342640; doi:10.3390/ma16134728)
Supplement: Supplementary file 1 [file materials-16-04728-s001.zip]

Archive with 3 entries (3 files):
- Video S1.The rolling of a water droplet on the superhydrophobic  coated stainless steel by Ni@Cu-Asp MOF@SA film..mp4
- Video S2. The superhydrophobicity and rolling of a water droplet on the coated stainless steel by Ni@Cu-Asp MOF@SA film after immersion in the pH 7 solution for 5 hours..mp4
- Video S3.The mechanical abrasion test for SS coated with Ni@Cu-Asp MOF@SA film for abrasion length of 20 cm.mp4
